# Supplementary material for: Functional polymorphism in miR-208 is associated with increased risk for ischemic stroke
Source: BMC Med Genomics. 2023 Jul 31;16:176. doi: 10.1186/s12920-023-01610-y (PMC10391967; doi:10.1186/s12920-023-01610-y)
Supplement: Supplementary file 1 — Supplementary Material 1 [file 12920_2023_1610_MOESM1_ESM.xlsx]

## Sheet: Sheet1
sample	DISEASE	rs146015292	rs8022522	rd12894524
1	Case	G/G	G/G	G/G
2	Case	A/G	G/A	G/G
3	Case	G/G	G/G	G/G
4	Case	G/G	G/G	G/G
5	Case	G/G	G/A	G/G
6	Case	A/A	G/A	G/G
7	Case	G/G	G/A	G/G
8	Case	G/G	G/G	G/G
9	Case	A/A	G/G	G/G
10	Case	A/G	G/G	G/G
11	Case	A/G	G/G	G/G
12	Case	G/G	G/G	G/G
13	Case	A/G	G/G	G/G
14	Case	A/G	G/A	G/G
15	Case	G/G	G/G	G/G
16	Case	A/G	G/A	G/G
17	Case	G/G	G/A	G/G
18	Case	G/G	G/G	G/G
19	Case	G/G	G/G	G/G
20	Case	A/A	G/A	G/G
21	Case	A/G	G/A	G/G
22	Case	A/G	G/G	G/G
23	Case	A/G	G/G	G/G
24	Case	A/A	G/G	G/G
25	Case	A/G	G/G	G/G
26	Case	A/G	G/A	G/G
27	Case	G/G	G/G	G/G
28	Case	G/G	G/G	G/G
29	Case	A/G	G/A	G/G
30	Case	G/G	G/G	G/G
31	Case	A/G	G/G	G/G
32	Case	A/G	G/A	G/T
33	Case	G/G	G/G	G/G
34	Case	G/G	G/G	G/G
35	Case	A/G	G/A	G/G
36	Case	A/G	G/A	G/G
37	Case	G/G	G/A	G/G
38	Case	A/G	G/G	G/G
39	Case	A/A	G/A	G/G
40	Case	G/G	G/G	G/G
41	Case	A/G	G/G	G/G
42	Case	A/G	G/A	G/G
43	Case	A/A	G/A	G/T
44	Case	G/G	G/G	G/G
45	Case	G/G	G/G	G/G
46	Case	G/G	G/G	G/G
47	Case	A/G	G/G	G/G
48	Case	A/G	G/A	G/G
49	Case	A/G	G/G	G/G
50	Case	G/G	G/G	G/G
51	Case	A/G	G/A	G/T
52	Case	G/G	G/G	G/G
53	Case	G/G	G/A	G/G
54	Case	G/G	G/A	G/G
55	Case	A/G	G/A	G/G
56	Case	A/G	G/A	G/T
57	Case	A/G	G/G	G/G
58	Case	G/G	G/G	G/G
59	Case	A/G	G/A	G/T
60	Case	A/G	G/G	G/G
61	Case	A/G	G/G	G/G
62	Case	A/G	G/A	G/G
63	Case	G/G	G/G	G/G
64	Case	A/A	G/A	G/G
65	Case	A/G	G/G	G/G
66	Case	A/G	G/A	G/G
67	Case	G/G	G/G	G/G
68	Case	A/G	G/G	G/G
69	Case	A/A	G/G	G/G
70	Case	A/G	G/G	G/G
71	Case	A/G	G/G	G/G
72	Case	A/G	G/G	G/G
73	Case	A/G	G/A	G/G
74	Case	G/G	G/G	G/G
75	Case	A/G	G/A	G/G
76	Case	G/G	G/G	G/G
77	Case	G/G	G/G	G/T
78	Case	A/A	G/G	G/G
79	Case	A/G	A/A	G/G
80	Case	A/G	G/A	G/G
81	Case	G/G	A/A	G/G
82	Case	G/G	G/A	G/G
83	Case	G/G	G/G	G/G
84	Case	G/G	G/G	G/G
85	Case	A/G	G/G	G/G
86	Case	A/G	G/G	G/T
87	Case	A/G	G/G	G/G
88	Case	A/G	G/A	G/G
89	Case	G/G	G/G	G/G
90	Case	A/G	G/G	G/G
91	Case	G/G	G/G	G/G
92	Case	A/G	A/A	G/G
93	Case	G/G	G/A	G/G
94	Case	A/G	A/A	G/T
95	Case	A/G	G/A	G/G
96	Case	A/A	G/G	G/G
97	Case	A/A	G/G	G/G
98	Case	A/G	G/G	G/G
99	Case	A/G	G/G	G/G
100	Case	G/G	G/G	G/G
101	Case	A/G	G/A	G/G
102	Case	A/G	G/G	G/G
103	Case	A/A	G/A	G/T
104	Case	A/G	G/G	G/G
105	Case	G/G	G/G	G/G
106	Case	A/G	G/A	G/T
107	Case	A/G	G/G	G/G
108	Case	G/G	G/G	G/G
109	Case	G/G	G/G	G/G
110	Case	G/G	G/G	G/G
111	Case	G/G	G/A	G/G
112	Case	A/G	G/G	G/G
113	Case	G/G	G/G	G/G
114	Case	A/G	G/A	G/G
115	Case	A/A	G/G	G/G
116	Case	G/G	G/G	G/G
117	Case	A/A	G/G	G/G
118	Case	A/G	G/A	G/G
119	Case	A/G	G/G	G/G
120	Case	A/A	G/G	G/G
121	Case	G/G	G/A	G/G
122	Case	A/A	G/G	G/G
123	Case	G/G	G/G	G/G
124	Case	G/G	G/G	G/G
125	Case	A/G	G/G	G/G
126	Case	G/G	G/G	G/G
127	Case	A/G	G/G	G/G
128	Case	G/G	G/G	G/G
129	Case	A/G	G/A	G/G
130	Case	A/A	G/A	G/G
131	Case	A/G	G/G	G/G
132	Case	G/G	G/G	G/G
133	Case	A/A	A/A	G/G
134	Case	A/G	G/G	G/G
135	Case	G/G	G/G	G/G
136	Case	G/G	G/G	G/G
137	Case	A/G	G/G	G/G
138	Case	A/G	G/A	G/G
139	Case	A/G	G/G	G/G
140	Case	A/G	G/G	G/G
141	Case	A/A	A/A	G/G
142	Case	G/G	G/G	G/G
143	Case	A/G	A/A	G/G
144	Case	A/G	G/G	G/G
145	Case	A/A	G/G	G/G
146	Case	A/G	G/A	G/G
147	Case	G/G	G/G	G/G
148	Case	A/G	G/A	G/T
149	Case	G/G	G/G	G/G
150	Case	A/G	G/A	G/G
151	Case	A/G	A/A	G/G
152	Case	G/G	G/G	G/G
153	Case	G/G	G/G	G/G
154	Case	G/G	G/G	G/G
155	Case	A/G	G/G	G/G
156	Case	A/A	A/A	G/T
157	Case	A/A	G/A	G/G
158	Case	G/G	G/G	G/G
159	Case	G/G	G/G	G/G
160	Case	A/A	A/A	G/G
161	Case	A/A	G/A	G/G
162	Case	G/G	G/G	G/G
163	Case	G/G	G/G	G/G
164	Case	G/G	G/G	G/G
165	Case	G/G	G/G	G/G
166	Case	A/A	G/A	G/G
167	Case	G/G	G/G	G/G
168	Case	A/G	A/A	G/T
169	Case	G/G	G/G	G/G
170	Case	A/G	G/A	G/G
171	Case	A/G	G/G	G/G
172	Case	A/A	A/A	G/T
173	Case	G/G	G/A	G/G
174	Case	G/G	G/G	G/G
175	Case	A/G	G/A	G/G
176	Case	A/G	G/A	G/T
177	Case	A/G	G/G	G/G
178	Case	A/G	A/A	T/T
179	Case	G/G	G/G	G/G
180	Case	A/G	G/A	G/G
181	Case	A/G	G/G	G/G
182	Case	A/A	G/A	G/G
183	Case	G/G	G/G	G/G
184	Case	A/G	G/G	G/G
185	Case	A/G	G/G	G/G
186	Case	A/G	G/A	G/G
187	Case	G/G	G/G	G/G
188	Case	G/G	G/G	G/G
189	Case	A/G	G/A	G/G
190	Case	G/G	G/G	G/G
191	Case	G/G	G/G	G/G
192	Case	G/G	G/G	G/G
193	Case	G/G	G/G	G/G
194	Case	A/G	G/G	G/G
195	Case	A/A	G/A	G/T
196	Case	A/A	A/A	G/G
197	Case	G/G	G/G	G/G
198	Case	A/G	G/A	G/G
199	Case	G/G	G/G	G/G
200	Case	A/G	G/A	G/G
201	Case	A/G	G/G	G/G
202	Case	A/G	G/A	G/G
203	Case	A/G	G/G	G/G
204	Case	A/G	G/A	G/G
205	Case	G/G	G/G	G/G
1	Control	G/G	G/G	G/G
2	Control	G/G	G/G	G/G
3	Control	G/G	G/G	G/G
4	Control	A/A	G/G	G/G
5	Control	A/A	G/G	G/G
6	Control	G/G	G/G	G/G
7	Control	G/G	G/G	G/G
8	Control	A/G	G/G	G/G
9	Control	A/G	G/G	G/G
10	Control	G/G	G/G	G/G
11	Control	A/G	G/G	G/G
12	Control	G/G	G/G	G/G
13	Control	A/A	G/G	G/G
14	Control	A/G	G/G	G/G
15	Control	A/G	G/G	G/G
16	Control	A/G	G/G	G/G
17	Control	G/G	G/G	G/G
18	Control	G/G	G/G	G/G
19	Control	A/A	G/G	G/T
20	Control	G/G	G/G	G/G
21	Control	G/G	G/A	G/T
22	Control	A/G	G/A	G/G
23	Control	G/G	G/G	G/G
24	Control	G/G	G/G	G/G
25	Control	A/A	G/A	G/G
26	Control	A/G	G/A	G/G
27	Control	A/G	G/G	G/G
28	Control	G/G	G/G	G/G
29	Control	G/G	G/G	G/G
30	Control	G/G	G/G	G/G
31	Control	A/G	G/G	G/G
32	Control	A/G	G/A	G/G
33	Control	A/A	G/G	G/G
34	Control	A/G	G/A	G/T
35	Control	G/G	G/G	G/G
36	Control	A/G	G/A	G/G
37	Control	A/G	G/G	G/G
38	Control	G/G	G/G	G/G
39	Control	A/G	G/A	G/T
40	Control	A/G	G/G	G/G
41	Control	G/G	G/G	G/G
42	Control	A/G	G/G	G/G
43	Control	A/G	G/A	G/G
44	Control	A/G	G/G	G/G
45	Control	G/G	G/G	G/G
46	Control	A/A	G/A	G/G
47	Control	G/G	G/G	G/G
48	Control	A/G	G/G	G/G
49	Control	A/G	G/G	G/G
50	Control	A/A	G/G	G/G
51	Control	A/G	G/A	G/T
52	Control	A/G	G/G	G/G
53	Control	G/G	G/G	G/G
54	Control	A/A	G/G	G/G
55	Control	G/G	G/A	G/G
56	Control	A/G	G/G	G/G
57	Control	G/G	G/G	G/G
58	Control	G/G	G/G	G/G
59	Control	A/G	G/G	G/T
60	Control	A/G	G/A	G/G
61	Control	A/G	G/G	G/G
62	Control	A/G	G/G	G/G
63	Control	A/G	G/G	G/G
64	Control	A/G	G/G	G/T
65	Control	A/A	G/A	G/G
66	Control	A/A	G/A	G/T
67	Control	A/G	G/G	G/G
68	Control	A/G	G/G	G/G
69	Control	A/G	G/G	G/G
70	Control	A/G	G/G	G/G
71	Control	G/G	G/G	G/G
72	Control	G/G	G/G	G/G
73	Control	G/G	G/G	G/G
74	Control	A/G	G/G	G/G
75	Control	A/A	A/A	G/T
76	Control	G/G	G/G	G/G
77	Control	A/G	G/G	G/G
78	Control	A/G	G/G	G/G
79	Control	A/A	G/A	G/G
80	Control	A/G	G/A	G/T
81	Control	G/G	G/A	G/G
82	Control	G/G	G/G	G/G
83	Control	A/A	G/A	G/G
84	Control	G/G	G/G	G/G
85	Control	G/G	G/G	G/G
86	Control	A/G	G/G	G/G
87	Control	A/G	G/A	G/G
88	Control	G/G	G/G	G/T
89	Control	A/G	G/A	G/G
90	Control	G/G	G/G	G/G
91	Control	A/G	G/G	G/G
92	Control	A/G	G/G	G/T
93	Control	G/G	G/G	G/G
94	Control	A/G	G/G	G/G
95	Control	G/G	G/G	G/T
96	Control	G/G	G/G	G/G
97	Control	A/G	G/G	G/G
98	Control	G/G	G/G	G/G
99	Control	G/G	G/G	G/T
100	Control	G/G	G/G	G/G
101	Control	G/G	G/G	G/G
102	Control	A/A	G/A	G/T
103	Control	A/G	G/G	G/G
104	Control	A/A	G/A	G/G
105	Control	G/G	G/G	G/G
106	Control	A/G	G/G	G/G
107	Control	G/G	G/G	G/G
108	Control	G/G	G/G	G/G
109	Control	G/G	G/G	G/G
110	Control	A/G	A/A	G/T
111	Control	A/G	G/G	G/G
112	Control	A/G	G/G	G/G
113	Control	A/A	G/A	G/G
114	Control	A/G	G/A	T/T
115	Control	A/A	G/A	G/G
116	Control	G/G	G/G	G/G
117	Control	A/G	G/A	G/G
118	Control	G/G	G/G	G/G
119	Control	A/G	G/G	G/T
120	Control	A/A	G/G	G/T
121	Control	A/A	G/G	G/G
122	Control	A/G	G/G	G/G
123	Control	A/G	G/G	G/G
124	Control	G/G	G/G	G/G
125	Control	G/G	G/G	G/G
126	Control	G/G	G/G	G/T
127	Control	A/A	G/A	G/G
128	Control	A/A	G/G	G/G
129	Control	G/G	G/G	G/G
130	Control	A/G	G/G	G/G
131	Control	G/G	G/G	G/G
132	Control	A/G	G/G	G/G
133	Control	A/G	G/G	G/G
134	Control	A/G	G/G	G/G
135	Control	A/G	G/G	G/G
136	Control	G/G	G/G	G/G
137	Control	G/G	G/G	G/G
138	Control	A/A	G/A	G/G
139	Control	A/G	G/G	G/G
140	Control	A/G	G/A	G/T
141	Control	A/G	G/G	G/G
142	Control	G/G	G/G	G/G
143	Control	A/G	G/A	G/T
144	Control	A/G	G/G	G/G
145	Control	G/G	G/G	G/G
146	Control	A/G	G/G	G/G
147	Control	G/G	G/G	G/G
148	Control	A/G	G/G	G/G
149	Control	G/G	G/G	G/G
150	Control	G/G	G/G	G/G
151	Control	G/G	G/G	G/G
152	Control	G/G	G/G	G/G
153	Control	G/G	G/G	G/G
154	Control	A/G	G/A	G/G
155	Control	G/G	G/G	G/G
156	Control	G/G	G/G	G/T
157	Control	A/G	G/A	G/G
158	Control	G/G	G/G	G/G
159	Control	A/G	G/G	G/G
160	Control	G/G	G/A	G/G
161	Control	A/A	A/A	T/T
162	Control	G/G	G/G	G/G
163	Control	A/G	G/A	G/G
164	Control	A/G	G/A	G/G
165	Control	A/G	G/A	G/G
166	Control	A/G	G/G	G/G
167	Control	G/G	G/G	G/G
168	Control	A/G	G/A	G/T
169	Control	A/G	G/G	G/G
170	Control	A/G	G/G	G/G
171	Control	A/G	G/A	G/G
172	Control	G/G	G/G	G/G
173	Control	G/G	G/G	G/G
174	Control	A/G	G/G	G/G
175	Control	G/G	G/G	G/G
176	Control	A/G	G/A	G/G
177	Control	G/G	G/G	G/G
178	Control	A/G	G/A	G/G
179	Control	A/G	G/G	G/G
180	Control	G/G	G/G	G/G
181	Control	G/G	G/G	G/G
182	Control	A/A	G/A	G/G
183	Control	G/G	G/G	G/G
184	Control	A/A	G/G	G/G
185	Control	A/G	G/G	G/G
186	Control	A/A	A/A	G/T
187	Control	A/G	G/G	G/G
188	Control	G/G	G/G	G/G
189	Control	A/A	G/G	G/G
190	Control	G/G	G/G	G/G
191	Control	A/G	G/G	G/G
192	Control	G/G	G/G	G/G
193	Control	A/G	G/G	G/T
194	Control	A/G	G/G	G/G
195	Control	A/G	G/G	G/G
196	Control	G/G	G/G	G/G
197	Control	A/G	G/A	G/G
198	Control	G/G	G/G	G/G
199	Control	A/G	G/A	G/G
200	Control	G/G	G/G	G/T
201	Control	A/G	G/G	G/G
202	Control	G/G	G/G	G/G
203	Control	A/G	G/G	G/T
204	Control	A/G	G/A	G/T
205	Control	G/G	G/G	G/G
206	Control	G/G	G/G	G/G
207	Control	G/G	G/G	G/G
208	Control	G/G	G/G	G/G
209	Control	G/G	G/G	G/G
210	Control	G/G	G/A	G/G
211	Control	G/G	G/A	G/T
